# Supplementary material for: Enhanced Antibacterial, Anti-Inflammatory, and Antibiofilm Activities of Tryptophan-Substituted Peptides Derived from Cecropin A-Melittin Hybrid Peptide BP100
Source: Molecules. 2024 Nov 5;29(22):5231. doi: 10.3390/molecules29225231 (PMC11596392; doi:10.3390/molecules29225231)
Supplement: Supplementary file 1 [file molecules-29-05231-s001.zip]

Archive with 1 entries (1 files):
- molecules-3268480-supplementary.pdf
